# Supplementary material for: Lupus Anticoagulant Positivity as a Risk Marker for Hemolytic Anemia in Patients with APS
Source: Medicina (Kaunas). 2025 Jul 28;61(8):1364. doi: 10.3390/medicina61081364 (PMC12388202; doi:10.3390/medicina61081364)
Supplement: Supplementary file 1 [file medicina-61-01364-s001.zip]

Archive with 1 entries (1 files):
- medicina-3733817-supplementary.pdf
